# Supplementary material for: Switching of metabolic programs in response to light availability is an essential function of the cyanobacterial circadian output pathway
Source: eLife. 2017 Apr 21;6:e23210. doi: 10.7554/eLife.23210 (PMC5400509; doi:10.7554/eLife.23210)
Supplement: Supplementary file 1. — DOI: http://dx.doi.org/10.7554/eLife.23210.017 [file elife-23210-supp1.xlsx]

## Sheet: Sheet1
Gene characteristics									Fold change rpaA-/WT RNA-seq timecourse
Gene ID	JGI_ID	Gene name	Gene description	Gene Function	Chromosome or plasmid	Start	End	Strand	Dusk ZT=12h	Dark + 5 min	Dark + 15 min	Dark + 30 min	Dark + 1 h	Dark + 2 h	Dark + 4 h	Dark + 8 h	Dark + 11 h 50 min	Dawn + 5 min	Dawn + 15 min	Dawn + 30 min
Synpcc7942_0032	637798437		hypothetical protein	Function unknown	chromosome	32849	33202	-	0.188725	0.157294	0.218466	0.0876017	0.208998	0.706407	0.809989	1.03629	1.27472	0.696585	0.419719	0.978749
Synpcc7942_0039	637798444	gnd	6-phosphogluconate dehydrogenase	Carbohydrate transport and metabolism	chromosome	37130	38545	+	0.105445	0.151986	0.154847	0.116435	0.0822575	0.146788	0.262424	0.422977	0.713844	1.13256	1.92219	2.87242
Synpcc7942_0095	637798501	rpaA, rre31, crr31	two component transcriptional regulator, winged helix family	Signal transduction mechanisms	chromosome	92590	93339	-	0.0120549	0.0285989	0.0505832	0.203753	0.288322	0.347696	0.0858012	0.0174167	0.0206911	0.00673699	0.0406111	0.015118
Synpcc7942_0169	637798575	glnN	glutamate-ammonia ligase, glutamine synthetase type III	General function prediction only	chromosome	168176	170347	+	0.593843	1.04295	4.06161	1.07315	0.204161	0.251452	0.220803	0.215195	0.203102	0.56978	0.639593	0.598658
Synpcc7942_0244	637798650	glgP	Glycogen/starch/alpha-glucan phosphorylase	Carbohydrate transport and metabolism	chromosome	238622	241156	-	0.0876712	0.0934964	0.0755525	0.0438367	0.0316011	0.0732311	0.0944635	0.324846	0.856613	0.77989	0.841691	1.14897
Synpcc7942_0245	637798651	gap1, gap	glyceraldehyde-3-phosphate dehydrogenase	Carbohydrate transport and metabolism	chromosome	241168	242229	-	0.0283483	0.0209654	0.0164793	0.0133073	0.0101391	0.0240076	0.0631497	0.266476	0.527146	0.375864	0.609837	0.527904
Synpcc7942_0279	637798685	hoxF	NADH dehydrogenase (quinone)	Energy production and conversion	chromosome	274154	275758	+	0.232026	0.107246	0.0444688	0.0801898	0.0794487	0.173218	0.194353	0.210376	0.167963	0.599592	0.630555	1.43621
Synpcc7942_0304	637798710		hypothetical protein	Coenzyme transport and metabolism	chromosome	302833	303480	+	0.0201761	0.00901226	0.0121303	0.01111	0.0135424	0.0209203	0.0186172	0.0522501	0	0.55962	0.806336	3.21711
Synpcc7942_0305	637798711		hypothetical protein	Not in COGs	chromosome	303815	304045	+	0.366182	0.229033	0.129249	0.254691	0.215893	0.20414	0.538208	0.488539	0.342645	0.813733	0.669707	0.466768
Synpcc7942_0312	637798718		hypothetical protein	Replication, recombination and repair	chromosome	311280	311708	-	0.210465	0.112452	0.0685696	0.0579149	0.151065	0.2272	0.326958	0.150551	0.194685	1.89471	2.78186	1.72345
Synpcc7942_0369	637798775	aoxB	putative flavin-containing monoamine oxidase	Amino acid transport and metabolism	chromosome	362147	363601	+	0.0336001	0.0278045	0.020745	0.0238071	0.0106405	0	0	0	0.142769	0.685249	0.989105	0.68938
Synpcc7942_0370	637798776	metY	O-acetylhomoserine/O-acetylserine sulfhydrylase	Amino acid transport and metabolism	chromosome	363763	365067	+	0.237366	0.22062	0.190022	0.0797857	0.104312	0.359742	0.403656	0.326452	0.199212	0.843383	0.834558	0.216472
Synpcc7942_0391	637798797		hypothetical protein	General function prediction only	chromosome	383545	385125	-	0.241192	0.335273	0.156342	0.175273	0.166061	0.248496	0.13096	0.167991	0.214153	0.696496	1.00114	1.1052
Synpcc7942_0401	637798807	dgkA	diacylglycerol kinase	Not in COGs	chromosome	395246	395731	-	0.610515	0.316284	0.323932	0.287675	0.211261	0.325351	0.377631	0.153147	0.241299	1.11537	2.13679	1.39085
Synpcc7942_0418	637798824		hypothetical protein	Not in COGs	chromosome	408494	408844	+	0.887833	0.563041	0.656327	0.55644	0.298952	0.274842	0.242497	0.182206	0.151577	0.297722	1.18651	1.93802
Synpcc7942_0422	637798828		hypothetical protein	Not in COGs	chromosome	412147	413289	+	0.254104	0.228183	0.231389	0.1601	0.306708	0.751664	0.747151	0.640064	0.767517	1.15668	1.47748	0.760802
Synpcc7942_0498	637798905		mannose-1-phosphate guanyltransferase	Carbohydrate transport and metabolism	chromosome	484585	487098	+	0.219055	0.294926	0.23902	0.167425	0.216878	0.640914	0.657809	0.673846	1.16811	1.9143	1.7978	0.87163
Synpcc7942_0499	637798906		hydroxyneurosporene-O-methyltransferase	Not in COGs	chromosome	487375	488370	-	0.268343	0.558488	0.572072	0.157484	0.147431	0.307131	0.283538	0.29039	0.156153	1.12818	2.66595	0.972203
Synpcc7942_0527	637798935		hypothetical protein	Not in COGs	chromosome	511398	512234	-	0.154527	0.087957	0.184292	0.195218	0.122134	0.0916367	0.139535	0.218167	0.370141	0.273148	0.969822	1.30855
Synpcc7942_0551	637798959		hypothetical protein	Not in COGs	chromosome	533570	533941	+	0.366197	0.436886	0.303321	0.341632	0.0851237	0.110785	0.0243633	0	0.0339926	0.496805	0.834558	1.02802
Synpcc7942_0556	637798964	srrB	two component transcriptional regulator, winged helix family	Signal transduction mechanisms	chromosome	538506	539219	-	0.0445177	0.00953296	0.053812	0.105184	0.10695	0.269532	0.807311	0.1045	0.768755	0.509654	0.524118	0.707056
Synpcc7942_0573	637798981		hypothetical protein	Not in COGs	chromosome	555297	555533	-	0.211118	0.0285084	0.0994614	0.0749923	0.118005	0.352723	0.93688	1.92909	2.63702	5.55986	1.66912	1.14897
Synpcc7942_0599	637799010		putative transcriptional regulator, TetR family	Transcription	chromosome	587802	588404	-	0.0354951	0.0311359	0.0319078	0.0496882	0.0427655	0.0819539	0.142285	0.440052	0.915185	0.908473	1.78834	1.00535
Synpcc7942_0647	637799059		hypothetical protein	Function unknown	chromosome	641196	641738	+	0.345357	0.255171	0.291476	0.415995	0.31212	0.353014	0.363526	0.223758	0.231365	0.469951	0.647351	0.838928
Synpcc7942_0648	637799060		hypothetical protein	Not in COGs	chromosome	641843	642694	+	0.243395	0.632186	0.458435	0.331841	0.44373	0.691441	0.949244	0.274152	0.279547	0.25387	0.605139	1.34422
Synpcc7942_0703	637799115	smf	DNA processing protein DprA, putative	Replication, recombination and repair	chromosome	694072	695280	+	0.237718	0.245749	0.2905	0.16489	0.164052	0.375332	0.36053	0.22104	0.176621	1.116	5.04856	0.765978
Synpcc7942_0834	637799250		hypothetical protein	Not in COGs	chromosome	828582	829235	+	0.00348132	0.000395619	9.33916e-05	0.000272204	0.000227516	0.000323234	0.000252841	0.00139007	0.00309862	0.0187497	0.0975501	0.321321
Synpcc7942_0900	637799317	gifA	hypothetical protein	Not in COGs	chromosome	909440	909643	-	0.228663	0.101449	0.186984	0.258846	0.651648	1.1123	0.915511	0.492623	0.501971	0.315505	0.129876	0.239368
Synpcc7942_0989	637799408		hypothetical protein	Not in COGs	chromosome	997379	997822	-	0.263743	0.0478124	0.0574354	0.148906	0.193332	0.235059	0.389576	0.783009	1.01016	1.14737	1.3191	1.44357
Synpcc7942_1096	637799522	thiC	thiamine biosynthesis protein ThiC	Not in COGs	chromosome	1113354	1114724	-	0.749556	0.733672	0.417845	0.294225	0.142057	0.0872852	0.0457968	0.0354656	0.0670906	0.231001	0.4542	0.690756
Synpcc7942_1150	637799576		hypothetical protein	Function unknown	chromosome	1175078	1175734	-	0.102226	0.0289452	0.0754734	0.14529	0.142038	0.191568	0.196507	0.649617	1.23873	0.532971	0.667646	0.933536
Synpcc7942_1156	637799582		hypothetical protein	Replication, recombination and repair	chromosome	1183497	1186094	+	0.0498876	0.0542254	0.083379	0.038294	0.0760679	0.0597416	0.0379505	0.114613	0	0.399728	0.87327	0.957472
Synpcc7942_1157	637799583		hypothetical protein	Replication, recombination and repair	chromosome	1186081	1189266	+	0.0450996	0.0351739	0.0863195	0.0999898	0.0569958	0.0609993	0.111703	0.273308	0.12979	0.321733	0.54869	1.09901
Synpcc7942_1164	637799590		hypothetical protein	Not in COGs	chromosome	1197417	1198841	+	0.0203098	0.0046969	0.0569335	0.0441673	0.0418151	0.0915866	0.104784	0.0832736	0.196923	0.161429	0.29055	0.965132
Synpcc7942_1227	637799656	radC	DNA repair protein RadC	Replication, recombination and repair	chromosome	1248593	1249327	-	0.278798	0.155994	0.122478	0.0409049	0.0630242	0.227132	0.23282	0.204196	0.118974	1.27838	1.24704	0.574483
Synpcc7942_1234	637799663		hypothetical protein	Posttranslational modification, protein turnover, chaperones	chromosome	1254739	1255242	+	0.156824	0.0699429	0.0924279	0.159984	0.148966	0.276964	0.380837	0.538335	0.549111	0.599592	1.14128	0.933536
Synpcc7942_1327	637799758		hypothetical protein	Not in COGs	chromosome	1360808	1361101	+	0.476593	0.190324	0.083133	0.0452784	0.0375348	0.0540572	0.0246678	0.118434	1.42769	4.45412	1.17734	0.615518
Synpcc7942_1354	637799785		putative export protein	Not in COGs	chromosome	1386587	1388083	+	0.0597423	0.0893715	0.0228195	0.0495362	0.0326502	0.0162779	0.0170123	0	0	0.166553	0.665744	1.14897
Synpcc7942_1391	637799823	comM	Mg chelatase-related protein	Posttranslational modification, protein turnover, chaperones	chromosome	1436154	1437692	+	0.0365092	0.0149645	0.0136343	0	0	0	0.0170123	0.0772393	0	0.32705	1.58963	4.59587
Synpcc7942_1397	637799829		hypothetical protein	Not in COGs	chromosome	1446191	1447519	+	0.253414	0.301084	0.216388	0.224258	0.234574	0.292101	0.207729	0.117296	0.0681326	1.16151	1.56697	0.722208
Synpcc7942_1402	637799834		hypothetical protein	Not in COGs	chromosome	1453317	1454576	+	0.212828	0.258869	0.236074	0.164935	0.145876	0.238845	0.105719	0.0444126	0.219644	0.444859	1.39093	0.912415
Synpcc7942_1446	637799878		hypothetical protein	Not in COGs	chromosome	1499923	1500342	-	0.280639	0.161881	0.230246	0.142213	0.302282	0.493444	0.493357	0.523142	0.608867	1.65443	1.64593	1.14897
Synpcc7942_1556	637799989		hypothetical protein	Not in COGs	chromosome	1612870	1613448	+	0.252157	0.118535	0.0635527	0.0387715	0.0216321	0.00856225	0.0256289	0.020657	0.164733	0.667194	1.30177	1.36195
Synpcc7942_1567	637800000		possible ribosomal protein L36	Not in COGs	chromosome	1625702	1626019	-	1.12749	0.265655	0.222054	0.219025	0.297933	0.130788	0.0237762	0.222063	0.317264	0.899389	0.695465	1.6277
Synpcc7942_1572	637800005		dehydrogenase subunit-like protein	Amino acid transport and metabolism	chromosome	1631339	1632925	+	0.0486789	0.0126172	0.0145616	0.0269434	0.0189164	0.0325226	0.0764895	0.148042	0.375707	0.932699	0.409731	1.14897
Synpcc7942_1573	637800006		3-oxoacyl-(acyl-carrier protein) reductase	Lipid transport and metabolism	chromosome	1632994	1633794	+	0.0287151	0.0273819	0.0498357	0.0205929	0.0252962	0.0603639	0.0123339	0.101515	0.142769	0.490576	0.626545	0.883821
Synpcc7942_1574	637800007		probable glucosidase	Carbohydrate transport and metabolism	chromosome	1633895	1636567	+	0.132292	0.0467982	0.0690399	0.0536787	0.0392486	0.0334323	0.0725525	0.17765	0.285538	0.460152	0.622804	1.14897
Synpcc7942_1610	637800044	pntB	pyridine nucleotide transhydrogenase beta subunit	Energy production and conversion	chromosome	1678977	1680389	-	0.0136503	0.00375569	0.0177875	0.00382533	0.0043134	0.0044922	0.00821284	0.0310306	0.0751415	0.218034	0.35827	0.574483
Synpcc7942_1611	637800045	pntA	nicotinamide nucleotide transhydrogenase alpha subunit-like	Energy production and conversion	chromosome	1680389	1680682	-	0.0184745	0.00835682	0.00701571	0.00373406	0.00401256	0.00435055	0.0138324	0	0.713844	0.42828	0.758689	0.229793
Synpcc7942_1612	637800046	pntA	pyridine nucleotide transhydrogenase alpha subunit	Energy production and conversion	chromosome	1680679	1681905	-	0.00574733	0.00271508	0.0028081	0.0025302	0.00128836	0.004229	0	0.00811189	0	0.154734	0.510007	0.820691
Synpcc7942_1653	637800090	gldA	glycerol dehydrogenase	Energy production and conversion	chromosome	1723540	1724736	-	0.0958367	0.0299291	0.0246347	0.0255293	0.0719148	0.0754549	0.036545	0.355301	0.237948	0.899389	0.618191	1.37876
Synpcc7942_1661	637800098	digA	hypothetical protein	Not in COGs	chromosome	1731159	1731722	+	0.0084252	0.0178743	0.00183639	0.000434319	0.0003027	6.47103e-05	0	0	0.005688	0.0258198	0.0982555	0.172345
Synpcc7942_1668	637800106	kdpA	potassium-transporting ATPase subunit A	Not in COGs	chromosome	1737882	1739552	+	0.126465	0.237591	0.157662	0.0238914	0.0864966	0.074294	0.0808782	0.0455514	0.158632	0.501477	0.531366	1.60035
Synpcc7942_1757	637800198		hypothetical protein	Not in COGs	chromosome	1824648	1824935	+	0.0369491	0.0203631	0.0304474	0.0844488	0.180888	0.143474	0.113516	0.231718	0.513968	0.407723	0.737614	1.03407
Synpcc7942_1784	637800225	sigF2	RNA polymerase sigma factor SigF	Transcription	chromosome	1852529	1853311	+	0.0652801	0.0425957	0.126415	0.644993	0.683909	0.431298	0.258282	0.317266	0.371819	0.890304	2.22549	0.468098
Synpcc7942_1838	637800279	chlB, bchB	light-independent protochlorophyllide reductase subunit B	Energy production and conversion	chromosome	1904431	1905957	-	0.152689	0.13505	0.0456827	0.0945044	0.200642	0.414989	0.301795	0.17192	0.100203	0.936863	1.49792	0.618674
Synpcc7942_1849	637800290	sigC, rpoD5, rpoD5/sigC	RNA polymerase sigma factor SigC	Transcription	chromosome	1916620	1917816	+	0.00571307	0.00388572	0.00353308	0.0102754	0.0189044	0.0680511	0.160441	0.518147	0.73846	0.389209	0.582866	0.390649
Synpcc7942_1949	637800392		hypothetical protein	Not in COGs	chromosome	2024003	2024311	+	0.380464	0.321738	0.140687	0.19998	0.132415	0.29905	0.187476	0.4688	0.109822	0.830205	1.30132	1.45416
Synpcc7942_1950	637800393		hypothetical protein	Not in COGs	chromosome	2024388	2024639	+	0.308736	0.240103	0.159871	0.186773	0.117219	0.307307	0.286835	0.404773	0.309332	0.826465	1.60522	1.13442
Synpcc7942_1991	637800436	mscL	large conductance mechanosensitive channel protein	Not in COGs	chromosome	2061920	2062321	-	0.257577	0.289564	0.449296	0.365963	0.0744832	0.243044	0.265335	0.301102	0.682808	0.691837	0.602134	1.03569
Synpcc7942_2079	637800524	ackA	acetate kinase	Energy production and conversion	chromosome	2156574	2157755	-	0.086388	0.0500481	0.0157777	0.0340301	0.0255371	0.0274381	0.0328905	0.148042	0.158632	0.799457	0.761699	2.08903
Synpcc7942_2082	637800527	fus	elongation factor G	Translation	chromosome	2161587	2163575	-	0.0826231	0.0432185	0.0160362	0.0142663	0.0389895	0.0434669	0.0203867	0.0935002	0.401537	0.483005	0.927286	0.574483
Synpcc7942_2192	637800637		diguanylate cyclase (GGDEF domain)	Not in COGs	chromosome	2269294	2270901	+	0.298712	0.183058	0.272155	0.40461	0.22345	0.21731	0.338041	0.102886	0.0877677	0.480992	1.08411	1.05322
Synpcc7942_2238	637800685	glcP	glucose transport protein	Not in COGs	chromosome	2303629	2305044	-	0.170376	0.186269	0.15213	0.0899908	0.0266805	0.0314942	0.0485269	0.17765	0	0.316149	0.878482	1.34706
Synpcc7942_2254	637800701		hypothetical protein	Not in COGs	chromosome	2323399	2324757	-	0.0832521	0.0254179	0.0119674	0.0189625	0.0221429	0.0464623	0.0639849	0.522501	0.933901	1.10902	1.06523	1.12094
Synpcc7942_2301	637800749		hypothetical protein	Not in COGs	chromosome	2370542	2370814	+	0.205779	0.0857967	0.071244	0.0950763	0.299807	0.649136	0.805424	0.760085	0.798657	1.30626	1.52921	1.88303
Synpcc7942_2306	637800754		Heat shock protein DnaJ-like	Not in COGs	chromosome	2374134	2374721	+	0.125786	0.0926034	0.0649357	0.0895293	0.0926902	0.0684821	0.0583854	0.143688	0.0366074	0.719511	0.746981	0.957472
Synpcc7942_2307	637800755		hypothetical protein	Not in COGs	chromosome	2374725	2375735	+	0.121075	0.118941	0.100648	0.0682202	0.0914603	0.078588	0.0518095	0.143846	0.105454	0.643199	0.533007	0.568795
Synpcc7942_2308	637800756	gcvT	glycine cleavage system aminomethyltransferase T	Amino acid transport and metabolism	chromosome	2375865	2376983	+	0.17469	0.240689	0.266228	0.312825	0.189766	0.167162	0.141973	0.203029	0.433119	0.369446	0.599458	0.319157
Synpcc7942_2326	637800774		hypothetical protein	Function unknown	chromosome	2393509	2394261	+	0.0199141	0.00510694	0.00500948	0.00828645	0.0257208	0.105304	0.0888931	0.0467501	0.951792	1.53229	1.10115	1.65962
Synpcc7942_2333	637800781	opcA	opcA protein	Carbohydrate transport and metabolism	chromosome	2399962	2401299	-	0.0446429	0.0608008	0.0608028	0.060094	0.0200403	0.0713107	0.0362762	0.209	0.190358	0.507347	1.60808	1.89242
Synpcc7942_2334	637800782	zwf	glucose-6-phosphate 1-dehydrogenase	Carbohydrate transport and metabolism	chromosome	2401339	2402874	-	0.0381799	0.0494981	0.02957	0.0344589	0.017825	0.0480622	0.0616696	0.0493473	1.99876	1.63089	2.06856	1.18727
Synpcc7942_2335	637800783	fbp, fbpII, fdp	fructose-1,6-bisphosphatase	Carbohydrate transport and metabolism	chromosome	2402921	2403955	-	0.0495482	0.0272659	0.0246053	0.0210095	0.0231084	0.0605742	0.0692431	0.422977	1.42769	1.68635	4.63643	6.03208
Synpcc7942_2336	637800784		hypothetical protein	Not in COGs	chromosome	2404216	2404389	-	0.0175044	0.00294497	0.00112208	0.00278179	0.00280407	0.00351634	0.00378051	0.020657	0.142769	2.99796	0.425006	1.72345
Synpcc7942_2385	637800833		dihydroorotate dehydrogenase 2	Nucleotide transport and metabolism	chromosome	2454974	2455996	+	0.0564932	0.03677	0.0258078	0.0151792	0.264238	1.05243	2.30233	4.79243	10.2534	19.9864	1.19223	0.574483
Synpcc7942_2387	637800835		hypothetical protein	Energy production and conversion	chromosome	2457103	2459118	-	0.0931497	0.084571	0.118164	0.0842019	0.0651728	0.144873	0.197343	0.140992	0.161191	0.203708	0.664324	1.48156
Synpcc7942_2388	637800836	oxdC	Oxalate decarboxylase	Carbohydrate transport and metabolism	chromosome	2459162	2460331	-	0.0554362	0.0913576	0.059312	0.0322419	0.0396317	0.0579158	0.0670792	0.196397	0.045686	0.234623	0.683677	0.752051
Synpcc7942_2389	637800837		Heat shock protein DnaJ-like	Posttranslational modification, protein turnover, chaperones	chromosome	2460601	2461401	-	0.439721	0.166827	0.237432	0.314968	0.248906	0.254299	0.397631	0.208059	0.277957	0.719511	1.24635	1.14897
Synpcc7942_2458	637800907	comE	ComEC/Rec2-related protein	General function prediction only	chromosome	2536184	2538358	+	0.316815	0.363252	0.252916	0.0550964	0.0958385	0.347357	0.196628	0.171747	0.162007	1.21072	1.4682	1.48254
Synpcc7942_2461	637800910		hypothetical protein	Amino acid transport and metabolism	chromosome	2541304	2542737	-	0.0378095	0.0393492	0.0200033	0.015395	0.0148629	0.0102203	0.0111703	0.0888252	0.285538	0.469951	0.622804	0.697587
Synpcc7942_2498	637800947		Band 7 protein	Function unknown	chromosome	2578471	2579715	-	0.304243	0.256322	0.303033	0.195085	0.291068	0.791667	1.01228	0.794752	0.66828	1.0414	0.71401	0.866434
Synpcc7942_2554	637801004	hoxW	hypothetical protein	Energy production and conversion	chromosome	2633189	2633647	-	0.171108	0.116995	0.110801	0.226392	0.275015	0.523447	0.362309	0.362313	0.611866	1.96666	1.2982	0.893641
Synpcc7942_2555	637801005	hoxH	NAD-reducing hydrogenase HoxS beta subunit	Energy production and conversion	chromosome	2633656	2635086	-	0.0647209	0.0794414	0.0858556	0.0647934	0.0496555	0.0236206	0.013334	0.148042	0.178461	0.449694	0.532696	1.14897
Synpcc7942_2557	637801007	hoxU	bidirectional hydrogenase complex protein HoxU	Energy production and conversion	chromosome	2635638	2636354	-	0.072525	0.0654381	0.00578094	0.0293448	0.0076393	0	0	0	0	0.899389	0.758689	0.919173
Synpcc7942_2590	637801044	digC	pilin-like protein-like	Not in COGs	chromosome	2674093	2674608	+	0.0186349	0.0042149	0.000416494	0.000690908	0.000533691	0.000264657	0	0.00432239	0	0.832767	1.51972	1.2239
Synpcc7942_2591	637801045		hypothetical protein	Not in COGs	chromosome	2674605	2675273	+	0.0221428	0.0109996	0.00251083	0.00301603	0.000925736	0.00187014	0.00184778	0.0171643	0.0310367	0.45569	1.48366	1.01109
Synpcc7942_2613	637801067	cbbZp	phosphoglycolate phosphatase	General function prediction only	chromosome	2695049	2695870	-	0.695703	0.278519	0.194992	0.121141	0.0475425	0.0622503	0.0923732	0.199607	0.0823666	0.714899	1.15518	1.02362
Synpcc7942_B2651	637798404	xerC, xerD	integrase/recombinase	Not in COGs	pANL	44779	45741	-	0.21237	0.222152	0.125278	0.0891243	0.202052	0.327643	0.43854	0.508894	0.641516	0.887921	0.829161	1.32009
