# Supplementary material for: Switching of metabolic programs in response to light availability is an essential function of the cyanobacterial circadian output pathway
Source: eLife. 2017 Apr 21;6:e23210. doi: 10.7554/eLife.23210 (PMC5400509; doi:10.7554/eLife.23210)
Supplement: Supplementary file 2. — Cmr, chloramphenicol resistance; Gmr, gentamycin resistance; Kmr, kanamycin resistance; Ntr, nourseothricin resistance; Sp/St, spectinomycin/streptomycin resistance; NS 1, neutral site 1 (GenBank U30252) DOI: http://dx.doi.org/10.7554/eLife.23210.018 [file elife-23210-supp2.xlsx]

## Sheet: Sheet1
Strain list
Name in this manuscript	Genotype	Background	Reference
wild type	Synechococcus elongatus PCC7942, ATCC catalog number 33912	-
rpaA-	ΔrpaA(Gmr)	ATCC PCC7942	This study
"clock rescue"	P0050::kaiBC (native locus, Kmr)	ATCC PCC7942	This study
rpaA- "clock rescue"	ΔrpaA(Gmr) P0050::kaiBC (native locus, Kmr)	"clock rescue"	This study
rpaA- +rpaA	ΔrpaA(Gmr) rpaA (NS 1, Sp/St)	ATCC PCC7942	This study
rpaA- + empty plasmid	ΔrpaA(GmRr) pAM1303 (NS 1, Sp/St)	ATCC PCC7942	This study
cRpaA "clock rescue"	P0050::kaiBC (native locus, Kmr) P0050::rpaA (native locus, Gmr)	"clock rescue"	This study
cRpaA D53A "clock rescue"	P0050::kaiBC (native locus, Kmr) P0050::rpaA D53A (native locus, Gmr)	"clock rescue"	This study
OX-D53E	ΔrpaA(Kmr) ΔkaiBC(Cmr) Ptrc::rpaA(D53E) (NS 2.2, Gmr)	ATCC PCC7942	Markson et al., 2013
OX-D53A	ΔrpaA(Kmr) ΔkaiBC(Cmr) Ptrc::rpaA(D53A) (NS 2.2, Gmr)	ATCC PCC7942	Markson et al., 2013
kaiBC-	ΔkaiBC(Cmr)	ATCC PCC7942	This study
cKaiC	ΔkaiBC (CmRr) P0050::kaiBC (NS 1, Sp/St) P0050::rpaA (native locus, Kmr)	kaiBC-	This study
cKaiC-EE	ΔkaiBC (CmRr) P0050::kaiBC S431E T432E (NS 1, Sp/St) P0050::rpaA (native locus, Kmr)	kaiBC-	This study
cKaiC-AA	ΔkaiBC (CmRr) P0050::kaiBC S431A T432A (NS 1, Sp/St) P0050::rpaA (native locus, Kmr)	kaiBC-	This study
glgP-gap1-	ΔglgPgap1 (Kmr)	ATCC PCC7942	This study
zwf-fbp-opcA-	Δzwf_fbp_opcA (Kmr)	ATCC PCC7942	This study
gnd-	Δgnd (Kmr)	ATCC PCC7942	This study
glgA-	ΔglgA (Kmr)	ATCC PCC7942	This study
glgC-	ΔglgC (Kmr)	ATCC PCC7942	This study
wild type +galP	Ptrc::galP (NS 1, Ntr)	ATCC PCC7942	This study
wild type +enzymes	Ptrc::gnd (native locus, Kmr) Ptrc::glgP_gap1 (native locus, Cmr) Ptrc::zwf_fbp_opcA (native locus, Sp/St)	ATCC PCC7942	This study
wild type +enzymes +galP	Ptrc::gnd (native locus, Kmr) Ptrc::glgP_gap1 (native locus, Cmr) Ptrc::zwf_fbp_opcA (native locus, Sp/St) Ptrc::galP (NS 1, Ntr)	wild type +enzymes	This study
rpaA- +galP	ΔrpaA(Gmr) Ptrc::galP (NS 1, Ntr)	wild type +galP	This study
rpaA- +enzymes	ΔrpaA(Gmr) Ptrc::gnd (native locus, Kmr) Ptrc::glgP_gap1 (native locus, Cmr) Ptrc::zwf_fbp_opcA (native locus, Sp/St)	wild type +enzymes	This study
rpaA- +enzymes +galP	ΔrpaA(Gmr) Ptrc::gnd (native locus, Kmr) Ptrc::glgP_gap1 (native locus, Cmr) Ptrc::zwf_fbp_opcA (native locus, Sp/St) Ptrc::galP (NS 1, Ntr)	wild type +enzymes +galP	This study
